# Supplementary material for: Plasma Calmodulin as a Biomarker of Subclinical Cardiovascular Disease in Pediatric Chronic Kidney Disease
Source: Children (Basel). 2025 May 4;12(5):599. doi: 10.3390/children12050599 (PMC12109911; doi:10.3390/children12050599)
Supplement: Supplementary file 1 [file children-12-00599-s001.zip]

Archive with 1 entries (1 files):
- children-3596949-supplementary.pdf
